# Supplementary material for: Deep Sequencing Whole Transcriptome Exploration of the σE Regulon in Neisseria meningitidis
Source: PLoS One. 2011 Dec 15;6(12):e29002. doi: 10.1371/journal.pone.0029002 (PMC3240639; doi:10.1371/journal.pone.0029002)
Supplement: Table S2 — List of differentially expressed loci with uncorrected p -values≤0.01. (XLS) [file pone.0029002.s002.xls]

## Sheet: Sense
Sense
locusα strand product	wtβ	ΔmseRβ	FoldChange	log2FoldChange	p-valueγ	padj-valueδ
NMH_2477 - msrA/msrB	1726	138968	80.5145	6.33118	2.21705e-28	3.08761e-25
NMH_2157 + Meningococcal sigma E regulator, mseR	330.744	25.8629	0.0781964	-3.67675	8.22994e-15	1.6777e-11
NMH_2149 + doxX family protein	5216.5	187292	35.9039	5.16607	1.12638e-13	9.4548e-11
NMH_2155 + hypothetical protein	3071.19	40217.9	13.0952	3.71097	1.40478e-13	9.82642e-11
NMH_2154 + conserved hypothetical protein	4807.34	63164.3	13.1391	3.7158	6.23611e-12	3.27162e-09
NMH_2156 + RNA polymerase sigma factor, sigma-70 family protein	1587.37	9997.02	6.29786	2.65486	3.70132e-11	1.55344e-08
NMH_2253 + nirK	638.365	177.062	0.277367	-1.85013	7.29097e-07	0.000218573
NMH_0518 - pepSY-associated TM helix family protein	1998	5686	2.84585	1.50886	2.73728e-05	0.0103967
NMH_1358 - outer membrane protein OpcA family protein	3740	1403	0.375134	-1.41452	6.44582e-05	0.0207159
NMH_2270 - opacity protein opA50 (opA30) (V0) (Fragment)	1098	418	0.380692	-1.3933	8.88039e-05	0.0265016
NMH_1821 + DNA methylase family protein	1287.79	3148.32	2.44475	1.28968	0.000255168	0.0594966
NMH_1822 + type III restriction enzyme, res subunit	1249.59	2877.75	2.30296	1.20349	0.000591354	0.0919226
NMH_1823 + HI1054 homolog	211.113	522.232	2.47371	1.30668	0.000430457	0.0755144
NMH_1084 - tRNA-Leu	17345	47375	2.73133	1.44961	0.00063739	0.147945
NMH_2191 - tRNA-Leu	224294	771702	3.44058	1.78265	0.00277376	0.429214
NMH_1085 - tRNA-Leu	6845	13825	2.01972	1.01416	0.00704041	0.612809
NMH_2073 + permease for cytosine/purines, uracil, thiamine, allantoin family protein	881.648	1915.85	2.17303	1.11971	0.00117835	0.156215
NMH_2074 + glycine oxidase ThiO	348.839	848.503	2.43236	1.28236	0.000302929	0.0635697
NMH_2076 + hypothetical protein	217.145	475.48	2.18969	1.13073	0.00234853	0.234686
NMH_2078 + Thiazole synthetase ThiG	391.061	842.535	2.15448	1.10734	0.00166981	0.196417
NMH_0534 - outer membrane efflux family protein	1687	895	0.530528	-0.9145	0.00842083	0.659405
NMH_0535 - leukotoxin secretion protein D	3289	1628	0.494983	-1.01455	0.00377953	0.482845
NMH_1851 - leukotoxin translocation ATP-binding protein lktB	5022	2556	0.508961	-0.974374	0.00612054	0.568258
NMH_1441 + hypothetical protein	4014.16	9305.68	2.31821	1.21301	0.00179872	0.204034
NMH_0783 - hypothetical protein	8	42	5.25	2.39232	0.00162858	0.309281
NMH_2254 + conserved hypothetical protein	359.897	139.262	0.386949	-1.36978	0.000428975	0.0755144
NMH_2159 + lipoprotein	124.657	49.7364	0.398986	-1.32559	0.00526344	0.43315
NMH_1166 - hypothetical protein	1268	2545	2.0071	1.00511	0.00392148	0.482845
NMH_0258 - putative membrane protein	78	27	0.346154	-1.53051	0.00549132	0.559287
NMH_1696 - hypothetical protein	397	760	1.91436	0.93686	0.00852271	0.659405
αLocus number as annotated in H44/76 WGS (AEQZ00000000)
βReads/locus after normalization by DEseq
γUnadjusted p-value ≤0.01
δBenjamini-Hochberg adjusted p-value

## Sheet: Antisense
Antisense
locusα strand product	wtβ	ΔmseRβ	FoldChange	log2FoldChange	p-valueγ	padj-valueδ
NMH_2476 + competence/damage-inducible protein CinA C-terminal domain protein	6	725	120.833	6.91687	5.09537e-35	1.06442e-31
NMH_2475 + mechanosensitive ion channel family protein	17	461	27.1176	4.76116	5.66713e-22	5.91932e-19
NMH_2477 - msrA/msrB	771.065	118.373	0.153518	-2.70352	2.55026e-12	1.52906e-09
NMH_2154 + conserved hypothetical protein	157	19	0.121019	-3.04669	8.44232e-09	7.05441e-06
NMH_2156 + RNA polymerase sigma factor, sigma-70 family protein (σE)	26	141	5.42308	2.43911	1.85643e-06	0.0012927
NMH_0763 - nqrE	30.159	121.357	4.0239	2.0086	7.7302e-05	0.0202773
NMH_1603 - purD	13.0689	62.6679	4.7952	2.26159	0.000431819	0.0755144
NMH_1409 + speA	79	208	2.63291	1.39666	0.00112778	0.247994
NMH_0711 + hypothetical protein	138	323	2.34058	1.22687	0.00187382	0.340384
NMH_1640 + ATP phosphoribosyltransferase regulatory subunit	10	46	4.6	2.20163	0.00208383	0.348249
NMH_1710 - ribonucleoside-diphosphate reductase, alpha subunit	5.0265	27.8524	5.54111	2.47018	0.00591081	0.477071
NMH_0354 + fusA	11	45	4.09091	2.03242	0.0040184	0.482845
NMH_0144 + hypothetical protein	152	329	2.16447	1.11402	0.00437967	0.482845
NMH_0231 + hypothetical protein	15.0795	51.7259	3.43021	1.7783	0.00610982	0.483829
NMH_1848 + mutY	13.0689	45.7575	3.50125	1.80787	0.00786246	0.523789
NMH_1540 + GTPase of unknown function family protein	72	168	2.33333	1.22239	0.00562232	0.559287
NMH_1470 + mafB1	19	59	3.10526	1.63472	0.00742856	0.633399
NMH_1420 + small GTP-binding domain protein	3	22	7.33333	2.87447	0.0076474	0.639017
αLocus number as annotated in H44/76 WGS (AEQZ00000000)
βReads/locus after normalization by DEseq
γUnadjusted p-value ≤0.01
δBenjamini-Hochberg adjusted p-value

## Sheet: IGRs
IGRs
locusα strand product <-> locusα strand product	wtβ	ΔmseRβ	FoldChange	log2FoldChange	p-valueγ	padj-valueδ
NMH_2476 + competence/damage-inducible protein CinA C-terminal domain protein <-> NMH_2477 - msrA/msrB	217	23322	107.475	6.74785	1.57102e-43	6.56373e-40
NMH_2149 + doxX family protein <-> NMH_02153 + hypothetical protein	3085.26	54481.3	17.6585	4.14229	1.19921e-14	1.6777e-11
NMH_2148 - patatin-like phospholipase family protein <-> NMH_2149 + doxX family protein	1808.53	17790.7	9.8371	3.29823	5.98418e-14	6.2789e-11
NMH_1566 + hypothetical protein <-> NMH_1568 + dnaE	8.0424	115.389	14.3475	3.84273	1.1903e-09	4.16309e-07
NMH_0299 + tetratricopeptide repeat family protein <-> NMH_300 + gltS	9307.06	3425.84	0.368091	-1.44187	0.000204988	0.0506079
NMH_1823 + HI1054 homolog <-> NMH_1824 - L-lactate dehydrogenase [cytochrome]	39.2067	132.299	3.3744	1.75463	0.000290588	0.0635697
NMH_0612 - hypothetical protein <-> NMH_0612 - hypothetical protein	4848.56	2022.28	0.417089	-1.26157	0.000511273	0.0858326
NMH_0739 + macA <-> NMH_0740 + macrolide export ATP-binding/permease protein macB	572.015	1251.37	2.18765	1.12938	0.00111188	0.155552
NMH_2076 + hypothetical protein <-> NMH_2077 + thiS	60.318	166.12	2.75407	1.46156	0.00119106	0.156215
NMH_1820 + M.Hin1056ModP-9 <-> NMH_1821 + DNA methylase family protein	174.922	388.939	2.2235	1.15283	0.00245065	0.239194
NMH_1314 - cytochrome c family protein <-> NMH_1315 + tRNA-Arg	3430	1565	0.456268	-1.13205	0.00127145	0.265606
NMH_1033 + DSBA-like thioredoxin domain protein <-> NMH_1034 - ffh	513.708	1048.44	2.04093	1.02923	0.00301394	0.274989
NMH_1206 - uncharacterized protein ydhO . domain protein <-> NMH_1207 - phospholipase D Active site motif family protein	23	80	3.47826	1.79837	0.00138559	0.275666
NMH_2102 + periplasmic protein <-> NMH_2103 + map	112.594	41.7786	0.371057	-1.43029	0.00361206	0.32166
NMH_2310 - folC <-> NMH_2311- transcriptional regulator	820	389	0.47439	-1.07585	0.00252705	0.406077
NMH_1303 - hemoglobin receptor domain protein <-> NMH_1304 - hemoglobin receptor domain protein	1350	660	0.488889	-1.03242	0.00311281	0.448459
NMH_1024 - ATP-dependent DNA helicase DinG <-> NMH_1025 + conserved hypothetical protein	88	30	0.340909	-1.55254	0.00357643	0.48201
NMH_2474 + ABC transporter periplasmic binding protein, thiB subfamily protein <-> NMH_2475 + mechanosensitive ion channel family protein	1	19	19	4.24793	0.0035469	0.48201
NMH_0102 - atpD <-> NMH_0103 - atpG	15236	7213	0.473418	-1.07881	0.00443453	0.482845
NMH_1240 - ccoG <-> NMH_1241 + hypothetical protein	3443	1738	0.504792	-0.986238	0.00493721	0.515691
NMH_2374 + conserved hypothetical protein <-> NMH_2375 + ubiquinone/menaquinone biosynthesis methyltransferases family protein	1926.15	1014.62	0.526761	-0.924779	0.00711328	0.517784
NMH_2253 + nirK <-> NMH_2254 + conserved hypothetical protein	66.3498	22.8788	0.34482	-1.53608	0.00764894	0.517784
NMH_0761 - hypothetical protein <-> NMH_0762 - nqrF	17.0901	54.7101	3.20127	1.67865	0.00756594	0.517784
NMH_0766 - nqrA <-> NMH_0767 - hypothetical protein	2992.78	1557.74	0.520502	-0.942026	0.0071013	0.517784
NMH_2270 - opacity protein opA50 (opA30) (V0) (Fragment) <-> NMH_2271 - hypothetical protein	161	69	0.428571	-1.22239	0.00605666	0.568258
NMH_1286 - lipoprotein <-> NMH_1287 + carbon starvation protein A	2940	1512	0.514286	-0.959358	0.00607661	0.568258
NMH_1822 + type III restriction enzyme, res subunit <-> NMH_1823 + HI1054 homolog	69.3657	154.183	2.22276	1.15235	0.00991755	0.612117
αLocus number as annotated in H44/76 WGS (AEQZ00000000)
βReads/locus after normalization by DEseq
γUnadjusted p-value ≤0.01
δBenjamini-Hochberg adjusted p-value
