# Supplementary material for: Deep Sequencing Whole Transcriptome Exploration of the σE Regulon in Neisseria meningitidis
Source: PLoS One. 2011 Dec 15;6(12):e29002. doi: 10.1371/journal.pone.0029002 (PMC3240639; doi:10.1371/journal.pone.0029002)
Supplement: Table S3 — Results of qRT-PCR experiments. (XLS) [file pone.0029002.s003.xls]

## Sheet: supplementary data 3
	Normalized Cp
Locus	wt	ΔmseR	ΔΔct	fold difference	p-value
NMH_0518	16.8633	13.43	3.43333	10.8028	0.0153
NMH_2149	9.82	2.32	7.5	181.019	0.0011
NMH_2477	10.99	2.90333	8.08667	271.85	0.0011
NMH_2253	10.6733	12.0033	-1.33	0.397768	0.0947
